# Supplementary material for: Genome-Wide Screening Identifies Gene AKR1C1 Critical for Resistance to Pirarubicin in Bladder Cancer
Source: Cancers (Basel). 2023 Apr 26;15(9):2487. doi: 10.3390/cancers15092487 (PMC10177075; doi:10.3390/cancers15092487)
Supplement: Supplementary file 1 [file cancers-15-02487-s001.zip]

Archive with 33 entries (33 files):
- Figure S1.jpg
- Figure S10_BAX.jpg
- Figure S11_BCL2.jpg
- Figure S12_Caspase 3.jpg
- Figure S13_Caspase 8.jpg
- Figure S14_Caspase 9.jpg
- Figure S15_cleaved Caspase 3.jpg
- Figure S16_a┬-actin.jpg
- Figure S17_BAX.jpg
- Figure S18_BCL2.jpg
- Figure S19_Caspase 3.jpg
- Figure S20_Caspase 8.jpg
- Figure S21_Caspase 9.jpg
- Figure S22_cleaved Caspase 3.jpg
- Figure S23_a┬-actin.jpg
- Figure S24_KEAP1.jpg
- Figure S25_p-NRF2.jpg
- Figure S26_NRF2.jpg
- Figure S27_AKR1C1.jpg
- Figure S28_a┬-actin.jpg
- Figure S29_KEAP1.jpg
- Figure S2_AKR1C1.jpg
- Figure S30_p-NRF2.jpg
- Figure S31_NRF2.jpg
- Figure S32_AKR1C1.jpg
- Figure S33_a┬-actin.jpg
- Figure S3_a┬-actin.jpg
- Figure S4_AKR1C1.jpg
- Figure S5_a┬-actin.jpg
- Figure S6_AKR1C1.jpg
- Figure S7_a┬-actin.jpg
- Figure S8_AKR1C1.jpg
- Figure S9_a┬-actin.jpg
